# Supplementary material for: 2-Hydroxypropyl-β-Cyclodextrin-Based Complexes Improve Polyphenol Solubility and Bioaccessibility: Evaluation by Validated HPLC–DAD Method
Source: Molecules. 2026 Feb 9;31(4):600. doi: 10.3390/molecules31040600 (PMC12942958; doi:10.3390/molecules31040600)
Supplement: Supplementary file 1 [file molecules-31-00600-s001.zip]

Archive with 2 entries (2 files):
- Suplementary files_table.pdf
- Supplementalry file_figures.pdf
